# Supplementary material for: Innovative Tools for DNA Topology Probing in Human Cells Reveal a Build-Up of Positive Supercoils Following Replication Stress at Telomeres and at the FRA3B Fragile Site
Source: Cells. 2024 Aug 15;13(16):1361. doi: 10.3390/cells13161361 (PMC11352870; doi:10.3390/cells13161361)
Supplement: Supplementary file 1 [file cells-13-01361-s001.zip]

Archive with 1 entries (1 files):
- cells-3148266-supplementary.pdf
